# Supplementary material for: Is Boccia XR an enjoyable and effective rehabilitation exercise for older adults?
Source: PLoS One. 2025 Apr 4;20(4):e0320369. doi: 10.1371/journal.pone.0320369 (PMC11970655; doi:10.1371/journal.pone.0320369)
Supplement: S1 Table — Demographic information of all participants, including ID, sex, birth date, age, height, weight, and BMI. (XLSX) [file pone.0320369.s001.xlsx]

## Sheet: subject_characteristics
No.	ID	Sex	Birth Date	Age	Height (cm)	Weight (kg)	BMI
1	A	M	1953-01-24	70	177	61	19.4708
2	B	F	1949-09-19	73	155.5	53	21.9187
3	C	F	1948-09-21	74	156	53	21.7784
4	D	M	1956-07-06	67	178	73	23.04
5	E	F	1950-07-14	73	154	40	16.8663
6	F	M	1958-07-26	65	183	63	18.8121
7	G	M	1940-09-02	82	160	60	23.4375
8	H	M	1941-05-01	82	159	60	23.7332
9	I	M	1947-08-15	76	170	53	18.3391
10	J	M	1950-01-03	73	168	61	21.6128
11	K	M	1946-05-20	77	170.5	59	20.2957
12	L	M	1949-01-16	74	168	63	22.3214
13	M	M	1956-08-19	66	175	81.5	26.6122
14	N	M	1940-02-04	83	178	75	23.6713
15	O	F	1953-11-07	67	153	50	21.3593
16	P	M	1953-02-05	70	165	60	22.0386
17	Q	F	1947-10-27	75	158	54	21.6311
18	R	M	1951-04-11	72	159	58	22.9421
	Male (n)	13	mean	73.2778	165.944	59.8611	21.66
	Female (n)	7	SD	5.39941	9.53459	9.59136	2.28941
				age	height	weight	BMI
		Male	mean	73.6154	170.038	63.6538	22.0251
			SD	6.13105	7.8858	7.94089	2.31334
		Female	mean	72.4	155.3	50	20.7108
			SD	3.1305	1.92354	5.78792	2.15911
