# Supplementary material for: Is Boccia XR an enjoyable and effective rehabilitation exercise for older adults?
Source: PLoS One. 2025 Apr 4;20(4):e0320369. doi: 10.1371/journal.pone.0320369 (PMC11970655; doi:10.1371/journal.pone.0320369)
Supplement: S2 Table — POMS scores before and after each exercise condition: Boccia XR, traditional Boccia, and treadmill walking. (XLSX) [file pone.0320369.s002.xlsx]

## Sheet: XR_scores
Pre	ID	age	AH	AH_T-score	CB	CB_T-score	DD	DD_T-score	FI	FI_T-score	TA	TA_T-score	VA	VA_T-score	F	F_T-score	TMD	TMD_T-score
1	A	70	0	39	1	43	2	48	2	43	3	45	8	43	9	46	0	45
2	B	73	5	56	7	68	4	60	3	45	9	63	10	52	12	53	18	57
3	C	74	2	48	4	56	1	44	4	48	5	51	11	54	10	46	5	48
4	D	67	0	38	1	43	2	50	0	37	5	52	10	53	10	51	-2	41
5	E	73	0	42	6	64	6	70	0	37	0	34	16	65	18	72	-4	42
6	F	65	2	44	3	47	0	42	2	43	2	41	18	73	13	59	-9	36
7	G	82	4	49	5	55	7	63	4	49	8	58	11	51	13	57	17	55
8	H	82	9	63	6	58	2	48	4	49	7	55	12	53	14	59	16	55
9	I	76	0	39	1	43	0	43	0	37	3	45	9	46	12	54	-5	41
10	J	73	1	41	0	40	0	43	0	37	2	42	15	60	13	57	-12	37
11	K	77	0	39	0	40	0	43	0	37	0	37	20	72	20	76	-20	32
12	L	74	0	39	1	43	0	43	1	40	1	40	6	38	4	32	-3	43
13	M	66	0	38	0	39	0	42	0	37	0	34	7	46	9	49	-7	37
14	N	83	2	44	1	43	3	51	7	58	6	53	13	55	14	59	6	48
15	O	67	0	39	0	41	0	42	0	37	2	42	10	55	10	51	-8	38
16	P	70	0	39	0	40	0	43	1	40	4	47	11	51	17	67	-6	41
17	Q	75	1	45	2	48	0	39	3	45	4	47	11	54	12	53	-1	44
18	R	72	0	39	2	46	3	51	0	37	3	45	9	46	9	46	-1	44
	mean		1.44444	43.3889	2.22222	47.6111	1.66667	48.0556	1.72222	42	3.55556	46.1667	11.5	53.7222	12.1667	54.8333	-0.888889	43.5556
	SD		2.40642	6.86113	2.36533	8.80601	2.19625	8.41897	2.05242	6.02934	2.7056	8.00919	3.69817	9.18954	3.74559	10.2283	10.1337	6.9216
Post	ID	age	AH	AH_T-score	CB	CB_T-score	DD	DD_T-score	FI	FI_T-score	TA	TA_T-score	VA	VA_T-score	F	F_T-score	TMD	TMD_T-score
1	A	70	0	39	0	40	0	43	1	40	0	37	10	48	12	54	-9	39
2	B	73	1	45	5	60	5	65	0	37	4	47	11	54	12	53	4	47
3	C	74	1	45	2	48	1	44	2	42	5	51	12	56	12	53	-1	44
4	D	67	0	38	0	39	0	42	0	37	0	34	9	51	7	44	-9	36
5	E	73	0	42	4	56	4	60	0	37	0	33	20	74	20	78	-12	37
6	F	65	1	41	0	39	0	42	0	37	2	41	19	76	15	67	-16	33
7	G	82	4	49	5	55	3	51	3	46	5	50	11	51	13	57	9	51
8	H	82	7	58	3	49	0	43	4	49	6	53	13	55	14	59	7	49
9	I	76	2	44	3	49	1	45	0	37	4	47	12	53	12	54	-2	43
10	J	73	0	39	0	40	0	43	0	37	0	37	16	63	15	62	-16	34
11	K	77	0	39	0	40	0	43	0	37	0	37	20	72	20	76	-20	31
12	L	74	0	39	1	43	0	43	0	37	1	40	5	36	5	35	-3	43
13	M	66	0	38	0	39	0	42	0	37	0	34	10	53	8	47	-10	37
14	N	83	0	39	0	40	3	51	0	37	7	55	12	53	14	59	-2	43
15	O	67	0	39	0	41	2	48	2	42	4	48	8	50	10	51	0	43
16	P	70	0	39	0	40	0	43	0	37	3	45	15	60	18	70	-12	37
17	Q	75	0	42	1	44	0	39	2	42	2	41	12	56	15	62	-7	40
18	R	72	0	39	3	49	0	43	0	37	3	45	11	51	7	40	-5	41
	mean		0.888889	41.8889	1.5	45.0556	1.05556	46.1111	0.777778	39.1667	2.55556	43.0556	12.5556	56.2222	12.7222	56.7222	-5.77778	40.4444
	SD		1.84355	5.03971	1.85504	6.67279	1.62597	6.75529	1.26284	3.63399	2.33193	6.89819	4.07607	9.85516	4.2676	11.5188	8.04075	5.47961

## Sheet: BO_scores
Pre	ID	age	AH	AH_T-score	CB	CB_T-score	DD	DD_T-score	FI	FI_T-score	TA	TA_T-score	VA	VA_T-score	F	F_T-score	TMD	TMD_T-score
1	A	70	0	39	0	40	0	43	0	37	0	37	4	47	6	38	-4	42
2	B	73	4	53	4	56	3	55	1	39	5	51	9	50	11	50	8	50
3	C	74	2	48	5	60	1	44	1	39	4	47	8	47	10	46	5	48
4	D	67	0	38	0	39	0	42	1	40	2	41	10	53	10	52	-7	37
5	E	73	1	45	0	40	0	39	0	37	1	38	18	69	18	72	-16	33
6	F	65	1	41	3	51	1	46	2	43	2	41	18	73	15	67	-9	36
7	G	82	4	49	3	49	9	69	4	49	9	61	11	51	13	57	18	56
8	H	82	7	58	5	55	4	54	5	52	7	55	12	53	13	57	16	55
9	I	76	0	39	0	40	0	43	0	37	2	42	6	38	8	43	-4	42
10	J	73	3	47	0	40	2	48	1	40	1	40	12	53	9	46	-5	41
11	K	77	0	39	0	40	0	43	0	37	0	37	20	72	20	76	-20	32
12	L	74	3	47	3	49	2	48	4	49	5	50	11	51	11	51	6	48
13	M	66	0	38	0	39	0	42	0	37	1	38	10	53	11	55	-9	36
14	N	83	0	39	1	43	0	43	0	37	4	47	10	48	13	57	-5	41
15	O	67	0	39	1	44	3	52	0	37	4	48	11	57	14	62	-3	41
16	P	70	0	39	0	40	0	43	1	40	3	45	14	58	16	65	-10	38
17	Q	75	0	42	1	44	1	44	0	37	7	57	20	74	13	56	-11	37
18	R	72	0	39	3	49	3	51	0	37	2	42	6	38	5	35	2	46
	mean		1.38889	43.2778	1.61111	45.4444	1.61111	47.1667	1.11111	40.2222	3.27778	45.3889	11.6667	54.7222	12	54.7222	-2.66667	42.1667
	SD		2.03322	5.87923	1.85151	6.66176	2.27877	7.08146	1.60473	4.83316	2.5623	7.17954	4.71543	10.8726	3.86538	11.0603	10.1749	7.02307
Post	ID	age	AH	AH_T-score	CB	CB_T-score	DD	DD_T-score	FI	FI_T-score	TA	TA_T-score	VA	VA_T-score	F	F_T-score	TMD	TMD_T-score
1	A	70	0	39	1	43	0	43	1	40	0	37	7	41	7	40	-5	41
2	B	73	0	42	1	44	1	44	0	37	4	47	15	63	14	59	-9	39
3	C	74	0	42	3	52	1	44	1	39	5	51	10	52	8	40	0	45
4	D	67	0	38	0	39	0	42	0	37	1	38	10	53	9	49	-9	36
5	E	73	0	42	0	40	0	39	0	37	0	34	19	72	20	78	-19	31
6	F	65	0	38	2	47	1	46	0	37	2	41	19	76	14	64	-14	34
7	G	82	4	49	4	52	6	60	5	52	7	55	11	51	14	59	15	54
8	H	82	5	52	5	55	4	54	5	52	7	55	16	63	15	62	10	51
9	I	76	0	39	3	49	1	45	0	37	4	47	10	48	10	48	-2	43
10	J	73	0	39	0	40	0	43	0	37	1	40	14	58	13	57	-13	36
11	K	77	0	39	0	40	0	43	0	37	0	37	20	72	20	78	-20	32
12	L	74	0	39	6	58	2	48	0	37	4	47	13	55	10	48	-1	44
13	M	66	0	38	0	39	0	42	0	37	0	34	10	53	10	52	-10	35
14	N	83	0	38	0	40	1	45	0	37	3	45	13	55	15	62	-9	39
15	O	67	0	39	0	41	2	48	0	37	0	36	16	68	17	70	-14	34
16	P	70	0	39	0	40	0	43	0	37	0	37	16	63	15	62	-16	34
17	Q	75	1	45	5	60	3	50	0	37	9	62	20	74	13	56	-2	43
18	R	72	0	39	0	40	0	43	1	40	1	40	9	46	6	38	-7	40
	mean		0.555556	40.8889	1.66667	45.5	1.22222	45.6667	0.722222	39.1111	2.66667	43.5	13.7778	59.0556	12.7778	56.7778	-6.94444	39.5
	SD		1.46417	3.99837	2.11438	7.07315	1.6647	4.95865	1.60167	4.8006	2.86972	8.14031	4.08088	10.3268	4.06644	11.815	9.27027	6.34545

## Sheet: TR_scores
Pre	ID	age	AH	AH_T-score	CB	CB_T-score	DD	DD_T-score	FI	FI_T-score	TA	TA_T-score	VA	VA_T-score	F	F_T-score	TMD	TMD_T-score
1	A	70	1	41	0	40	0	43	0	37	0	37	3	31	7	40	-2	43
2	B	73	2	48	4	56	4	60	0	37	6	54	10	52	12	53	6	49
3	C	74	1	45	4	56	1	44	2	42	4	47	8	47	9	43	4	47
4	D	67	0	38	0	39	0	42	1	40	2	41	9	51	8	47	-6	38
5	E	73	0	42	0	40	0	39	0	37	0	34	20	74	20	78	-20	31
6	F	65	1	41	3	51	0	42	1	40	2	41	19	76	16	70	-12	33
7	G	82	5	52	3	49	7	63	4	49	5	50	10	48	12	53	14	53
8	H	82	10	66	8	63	6	60	5	52	10	63	15	60	15	62	24	60
9	I	76	1	41	0	40	0	43	0	37	4	47	12	53	13	57	-7	40
10	J	73	1	41	0	40	0	43	0	37	2	42	18	67	17	67	-15	35
11	K	77	0	39	0	40	0	43	0	37	0	37	19	70	20	78	-19	33
12	L	74	0	39	0	40	0	43	0	37	2	42	10	48	8	43	-8	39
13	M	66	0	38	0	39	0	42	0	37	0	34	6	44	6	41	-6	38
14	N	83	0	38	3	49	0	43	1	40	5	50	9	46	13	57	0	45
15	O	67	0	39	0	41	6	61	1	40	2	42	10	55	10	51	-2	42
16	P	70	0	39	0	40	0	43	1	40	0	37	15	60	18	70	-14	36
17	Q	75	0	42	1	44	2	49	0	37	7	57	20	74	17	69	-10	38
18	R	72	0	39	2	46	0	43	0	37	1	40	14	58	13	57	-11	38
	mean		1.22222	42.6667	1.55556	45.1667	1.44444	47	0.888889	39.6111	2.88889	44.1667	12.6111	56.3333	13	57.5556	-4.66667	41
	SD		2.51011	6.90268	2.22875	7.27	2.47867	7.93355	1.45072	4.3133	2.84685	8.08957	5.11214	12.1945	4.40588	12.3394	11.3033	7.49902
Post	ID	age	AH	AH_T-score	CB	CB_T-score	DD	DD_T-score	FI	FI_T-score	TA	TA_T-score	VA	VA_T-score	F	F_T-score	TMD	TMD_T-score
1	A	70	0	39	0	40	0	43	1	40	0	37	1	26	4	32	0	45
2	B	73	1	45	6	64	3	55	0	37	5	51	15	63	11	50	0	45
3	C	74	1	45	4	56	1	44	2	42	4	47	8	47	9	43	4	47
4	D	67	0	38	0	39	0	42	0	37	3	45	10	53	9	49	-7	37
5	E	73	0	42	0	40	0	39	0	37	0	34	20	74	20	78	-20	32
6	F	65	0	38	2	47	1	46	1	40	2	41	20	78	16	70	-14	32
7	G	82	5	52	4	52	7	63	2	43	6	53	10	48	14	58	14	53
8	H	82	6	55	8	63	5	57	7	58	9	61	16	63	15	62	19	56
9	I	76	0	39	0	40	0	43	1	40	7	55	13	55	13	57	-5	41
10	J	73	0	39	0	40	0	43	0	37	2	42	16	63	16	65	-14	36
11	K	77	0	39	0	40	0	43	0	37	0	37	20	72	20	78	-20	32
12	L	74	0	39	1	43	0	43	0	37	2	42	7	41	7	37	-4	42
13	M	66	0	38	0	39	0	42	0	37	0	34	9	51	9	49	-9	36
14	N	83	0	39	1	43	0	43	0	37	4	47	11	51	14	59	-6	41
15	O	67	0	39	0	41	3	52	1	40	2	42	11	57	15	65	-5	39
16	P	70	0	39	0	40	0	43	0	37	0	37	15	60	18	70	-15	35
17	Q	75	0	42	0	40	0	39	5	51	8	60	20	74	19	75	-7	40
18	R	72	0	39	3	49	3	51	0	37	0	37	13	55	11	51	-7	40
	mean		0.722222	41.4444	1.61111	45.3333	1.27778	46.1667	1.11111	40.2222	3	44.5556	13.0556	57.2778	13.3333	58.2222	-5.33333	40.5
	SD		1.77584	4.91363	2.42872	8.2033	2.08088	6.63547	1.93691	5.67301	2.97044	8.49375	5.25214	12.9561	4.58899	13.5236	10.3128	6.79316

## Sheet: Tscore_XR_Pre_Post
XR boccia
	ID	AH-Pre	AH-Post	CB-Pre	CB-Post	DD-Pre	DD-Post	FI-Pre	FI-Post	TA-Pre	TA-Post	VA-Pre	VA-Post	F-Pre	F-Post	TMD-Pre	TMD-Post
1	A	39	39	43	40	48	43	43	40	45	37	43	48	46	54	45	39
2	B	56	45	68	60	60	65	45	37	63	47	52	54	53	53	57	47
3	C	48	45	56	48	44	44	48	42	51	51	54	56	46	53	48	44
4	D	38	38	43	39	50	42	37	37	52	34	53	51	51	44	41	36
5	E	42	42	64	56	70	60	37	37	34	33	65	74	72	78	42	37
6	F	44	41	47	39	42	42	43	37	41	41	73	76	59	67	36	33
7	G	49	49	55	55	63	51	49	46	58	50	51	51	57	57	55	51
8	H	63	58	58	49	48	43	49	49	55	53	53	55	59	59	55	49
9	I	39	44	43	49	43	45	37	37	45	47	46	53	54	54	41	43
10	J	41	39	40	40	43	43	37	37	42	37	60	63	57	62	37	34
11	K	39	39	40	40	43	43	37	37	37	37	72	72	76	76	32	31
12	L	39	39	43	43	43	43	40	37	40	40	38	36	32	35	43	43
13	M	38	38	39	39	42	42	37	37	34	34	46	53	49	47	37	37
14	N	44	39	43	40	51	51	58	37	53	55	55	53	59	59	48	43
15	O	39	39	41	41	42	48	37	42	42	48	55	50	51	51	38	43
16	P	39	39	40	40	43	43	40	37	47	45	51	60	67	70	41	37
17	Q	45	42	48	44	39	39	45	42	47	41	54	56	53	62	44	40
18	R	39	39	46	49	51	43	37	37	45	45	46	51	46	40	44	41
	mean	43.3889	41.8889	47.6111	45.0556	48.0556	46.1111	42	39.1667	46.1667	43.0556	53.7222	56.2222	54.8333	56.7222	43.5556	40.4444
	SD	6.86113	5.03971	8.80601	6.67279	8.41897	6.75529	6.02934	3.63399	8.00919	6.89819	9.18954	9.85516	10.2283	11.5188	6.9216	5.47961

## Sheet: Tscore_BO_Pre_Post
Boccia
	ID	AH-Pre	AH-Post	CB-Pre	CB-Post	DD-Pre	DD-Post	FI-Pre	FI-Post	TA-Pre	TA-Post	VA-Pre	VA-Post	F-Pre	F-Post	TMD-Pre	TMD-Post
1	A	39	39	40	43	43	43	37	40	37	37	47	41	38	40	42	41
2	B	53	42	56	44	55	44	39	37	51	47	50	63	50	59	50	39
3	C	48	42	60	52	44	44	39	39	47	51	47	52	46	40	48	45
4	D	38	38	39	39	42	42	40	37	41	38	53	53	52	49	37	36
5	E	45	42	40	40	39	39	37	37	38	34	69	72	72	78	33	31
6	F	41	38	51	47	46	46	43	37	41	41	73	76	67	64	36	34
7	G	49	49	49	52	69	60	49	52	61	55	51	51	57	59	56	54
8	H	58	52	55	55	54	54	52	52	55	55	53	63	57	62	55	51
9	I	39	39	40	49	43	45	37	37	42	47	38	48	43	48	42	43
10	J	47	39	40	40	48	43	40	37	40	40	53	58	46	57	41	36
11	K	39	39	40	40	43	43	37	37	37	37	72	72	76	78	32	32
12	L	47	39	49	58	48	48	49	37	50	47	51	55	51	48	48	44
13	M	38	38	39	39	42	42	37	37	38	34	53	53	55	52	36	35
14	N	39	38	43	40	43	45	37	37	47	45	48	55	57	62	41	39
15	O	39	39	44	41	52	48	37	37	48	36	57	68	62	70	41	34
16	P	39	39	40	40	43	43	40	37	45	37	58	63	65	62	38	34
17	Q	42	45	44	60	44	50	37	37	57	62	74	74	56	56	37	43
18	R	39	39	49	40	51	43	37	40	42	40	38	46	35	38	46	40
	mean	43.2778	40.8889	45.4444	45.5	47.1667	45.6667	40.2222	39.1111	45.3889	43.5	54.7222	59.0556	54.7222	56.7778	42.1667	39.5
	SD	5.87923	3.99837	6.66176	7.07315	7.08146	4.95865	4.83316	4.8006	7.17954	8.14031	10.8726	10.3268	11.0603	11.815	7.02307	6.34545

## Sheet: Tscore_TR_Pre_Post
Tredmill
	ID	AH-Pre	AH-Post	CB-Pre	CB-Post	DD-Pre	DD-Post	FI-Pre	FI-Post	TA-Pre	TA-Post	VA-Pre	VA-Post	F-Pre	F-Post	TMD-Pre	TMD-Post
1	A	41	39	40	40	43	43	37	40	37	37	31	26	40	32	43	45
2	B	48	45	56	64	60	55	37	37	54	51	52	63	53	50	49	45
3	C	45	45	56	56	44	44	42	42	47	47	47	47	43	43	47	47
4	D	38	38	39	39	42	42	40	37	41	45	51	53	47	49	38	37
5	E	42	42	40	40	39	39	37	37	34	34	74	74	78	78	31	32
6	F	41	38	51	47	42	46	40	40	41	41	76	78	70	70	33	32
7	G	52	52	49	52	63	63	49	43	50	53	48	48	53	58	53	53
8	H	66	55	63	63	60	57	52	58	63	61	60	63	62	62	60	56
9	I	41	39	40	40	43	43	37	40	47	55	53	55	57	57	40	41
10	J	41	39	40	40	43	43	37	37	42	42	67	63	67	65	35	36
11	K	39	39	40	40	43	43	37	37	37	37	70	72	78	78	33	32
12	L	39	39	40	43	43	43	37	37	42	42	48	41	43	37	39	42
13	M	38	38	39	39	42	42	37	37	34	34	44	51	41	49	38	36
14	N	38	39	49	43	43	43	40	37	50	47	46	51	57	59	45	41
15	O	39	39	41	41	61	52	40	40	42	42	55	57	51	65	42	39
16	P	39	39	40	40	43	43	40	37	37	37	60	60	70	70	36	35
17	Q	42	42	44	40	49	39	37	51	57	60	74	74	69	75	38	40
18	R	39	39	46	49	43	51	37	37	40	37	58	55	57	51	38	40
	mean	42.6667	41.4444	45.1667	45.3333	47	46.1667	39.6111	40.2222	44.1667	44.5556	56.3333	57.2778	57.5556	58.2222	41	40.5
	SD	6.90268	4.91363	7.27	8.2033	7.93355	6.63547	4.3133	5.67301	8.08957	8.49375	12.1945	12.9561	12.3394	13.5236	7.49902	6.79316

## Sheet: VA_TMD_Pre_Post
VA Score
	ID	XR-Pre	XR-Post	BO-Pre	BO-Post	TR-Pre	TR-Post
1	A	43	48	47	41	31	26
2	B	52	54	50	63	52	63
3	C	54	56	47	52	47	47
4	D	53	51	53	53	51	53
5	E	65	74	69	72	74	74
6	F	73	76	73	76	76	78
7	G	51	51	51	51	48	48
8	H	53	55	53	63	60	63
9	I	46	53	38	48	53	55
10	J	60	63	53	58	67	63
11	K	72	72	72	72	70	72
12	L	38	36	51	55	48	41
13	M	46	53	53	53	44	51
14	N	55	53	48	55	46	51
15	O	55	50	57	68	55	57
16	P	51	60	58	63	60	60
17	Q	54	56	74	74	74	74
18	R	46	51	38	46	58	55
	mean	53.7222	56.2222	54.7222	59.0556	56.3333	57.2778
	SD	9.18954	9.85516	10.8726	10.3268	12.1945	12.9561
	max	73	76	74	76	76	78
	min	38	36	38	41	31	26
TMD Score
	ID	XR-Pre	XR-Post	BO-Pre	BO-Post	TR-Pre	TR-Post
1	A	45	39	42	41	43	45
2	B	57	47	50	39	49	45
3	C	48	44	48	45	47	47
4	D	41	36	37	36	38	37
5	E	42	37	33	31	31	32
6	F	36	33	36	34	33	32
7	G	55	51	56	55	53	53
8	H	55	49	55	54	60	56
9	ID	41	43	42	43	40	41
10	J	37	34	41	36	35	36
11	K	32	31	32	32	33	32
12	L	43	43	48	44	39	42
13	M	37	37	36	35	38	36
14	N	48	43	41	39	45	41
15	O	38	43	41	34	42	39
16	P	41	37	38	34	36	35
17	Q	44	40	37	43	38	40
18	R	44	41	46	40	38	40
	mean	43.5556	40.4444	42.1667	39.7222	41	40.5
	SD	6.9216	5.47961	7.02307	6.82388	7.49902	6.79316
	max	57	51	56	55	60	56
	min	32	31	32	31	31	32
