# Supplementary material for: Is Boccia XR an enjoyable and effective rehabilitation exercise for older adults?
Source: PLoS One. 2025 Apr 4;20(4):e0320369. doi: 10.1371/journal.pone.0320369 (PMC11970655; doi:10.1371/journal.pone.0320369)
Supplement: S1 Figure Data — Raw EMG activation data used to generate Fig 3. (XLSX) [file pone.0320369.s003.xlsx]

## Sheet: mean_activation
%MVC		XR: 8 throw	BO: 8 throw	TR: 3min
	ID	XR_Quad	XR_Ham	XR_TA	XR_Gas	BO_Quad	BO_Ham	BO_TA	BO_Gas	TR_Quad	TR_Ham	TR_TA	TR_Gas
1	A	15.5	6.162	20.72	26.22	19.69	8.372	23.58	12.86	5.488	5.35	21.44	28.76
2	B	5.62	10.52	11.04	15.1	7.113	32.98	8.648	19.48	6.802	12.47	31.41	46.45
3	C	15.76	15.82	25.47	14.71	14.85	8.129	20.13	23.58	12.3	15.01	20.17	30.34
4	D	12.91	10.92	60.29	8.561	14.22	14.7	23.48	13.46	6.804	7.02	32.65	13.83
5	G	12.13	13.19	25	21.38	40.7	12.73	30.3	19.12	16.42	11.52	20.06	24.71
6	H	13.63	17.82	16.71	9.623	11.47	18.19	12.27	14.9	4.753	32.57	23.15	41.29
7	I	6.8	12.12	17	9.336	10.28	8.376	17.02	11.55	5.666	13.31	20.68	27.96
8	J	16.2	13.38	19.72	22.5	20.32	24.57	32.91	46.57	12.7	16.56	27.69	57.47
9	K	14.67	23.99	9.581	56.74	12.15	23.31	4.729	45.99	7.153	11.76	11.96	15.5
10	L	17.42	15.73	4.366	19.68	16.28	13.48	5.537	27.84	11.33	9.859	11.77	8.828
11	M	11.72	27.13	42.47	19.27	31.38	23.7	54.3	11.91	7.427	33.11	32.6	28.81
12	N	6.677	11.78	18.09	16.79	9.195	16.07	15.75	10.32	8.144	15.17	15.1	31.57
13	O	22.62	13.81	5.011	17.45	12.5	23.32	8.8	31.59	20.9	15.17	13.28	45.21
14	P	28.78	27.91	37.17	12.31	34.6	30.51	31.43	26.95	16.16	34.78	25.13	8.745
15	Q	8.11	20.22	10.48	11.7	5.505	14.39	14	17.36	7.651	14.75	10.04	18.85
16	R	15.77	14.22	35.46	43.48	11.81	16.34	39.86	17.37	8.514	20.11	23.42	54.85
17	S	12.83	10.9	25.23	23.57	14.73	15.18	21.84	11.02	21.26	17.82	51.35	20.57
18	T	18.63	18.75	41.66	28.95	20.61	18.61	29.23	32.71	18.15	11.96	27.56	36.06
	mean	14.2098	15.7984	23.6371	20.965	17.0779	17.9421	21.8786	21.9211	10.979	16.5722	23.3033	29.9891
	SD	5.74269	5.90037	14.8482	12.3044	9.59378	7.20587	12.9335	11.3224	5.43025	8.55567	10.0086	14.6748
	Median	14.15	14.015	20.22	18.36	14.475	16.205	20.985	18.245	8.329	14.88	22.295	28.785

## Sheet: Wilcoxon's r_test
Rectus Femoris
	Z value (Standardized Test Statistic)	sample	Wilcoxon's r
XR vs TR	2.33	18	0.549186
BO vs TR	3.17	18	0.747176
XR vs BO	-0.83	18	0.195633
Semitendenous
	Z value (Standardized Test Statistic)	sample	Wilcoxon's r
XR vs TR	-0.33	18	0.0777817
BO vs TR	0.33	18	0.0777817
XR vs BO	-0.67	18	0.157921
Tibialis Anterior
	Z value (Standardized Test Statistic)	sample	Wilcoxon's r
XR vs TR	0	18	0
BO vs TR	0	18	0
XR vs BO	0	18	0
Medial Gastrocnemius
	Z value (Standardized Test Statistic)	sample	Wilcoxon's r
XR vs TR	-3	18	0.707107
BO vs TR	-2.5	18	0.589256
XR vs BO	-0.5	18	0.117851
