# Supplementary material for: Is Boccia XR an enjoyable and effective rehabilitation exercise for older adults?
Source: PLoS One. 2025 Apr 4;20(4):e0320369. doi: 10.1371/journal.pone.0320369 (PMC11970655; doi:10.1371/journal.pone.0320369)
Supplement: S1 File — Task duration data for each participant in different conditions, including start time, end time, and total duration. (XLSX) [file pone.0320369.s004.xlsx]

## Sheet: Task_Duration
duration
ID	XR start	XR end	XR total (sec)	BO start	BO end	BO total (sec)		TR total (sec)
A	12.8835	872.053	859.169	3.558	672.439	668.881		360
B	7.155	732.994	725.839	6.9855	702.021	695.036		360
C	8.607	810.778	802.171	5.073	616.389	611.316		360
D	58.0555	831.608	773.552	5.941	611.726	605.785		360
E	19.1475	784.187	765.039	5.703	682.163	676.461		360
F	7.646	773.759	766.113	6.0685	724.456	718.388		360
G	4.413	851.715	847.302	8.3995	720.826	712.426		360
H	15.375	828.823	813.448	14.068	634.38	620.312		360
I	13.204	805.439	792.235	4.7295	519.737	515.008		360
J	9.848	977.129	967.281	6.8425	721.875	715.033		360
K	11.8845	907.808	895.924	5.3775	648.676	643.298		360
L	12.2315	846.782	834.55	6.209	570.121	563.912		360
M	7.1055	811.827	804.721	5.508	600.976	595.468		360
N	15.457	879.11	863.653	4.415	536.177	531.762		360
O	13.6545	789.752	776.097	5.0595	646.379	641.319		360
P	13.883	826.051	812.168	6.049	573.013	566.964		360
Q	18.4095	944.58	926.171	12.137	612.931	600.794		360
R	12.7295	1025.32	1012.59	5.1015	779.668	774.566		360
		mean	835.446		mean	636.485
		SD	75.2345		SD	70.4916
		max	1012.59		max	774.566
		min	725.839		min	515.008
		median	812.808		median	630.815
